# Supplementary material for: catena-Poly[di-μ1,1-azido-(1,10-phenanthroline)cadmium(II)]
Source: Acta Crystallogr Sect E Struct Rep Online. 2010 Jun 9;66(Pt 7):m758. doi: 10.1107/S1600536810019318 (PMC3006842; doi:10.1107/S1600536810019318)
Supplement: Supplementary file 1 [file e-66-0m758-sup1.cif]

##############################################################################
###                                                                        ###
###        Electronic paper (Acta Crystallographica Section E)             ###
###                                                                        ###
##############################################################################
#                                                                            #
# This CIF contains the data in a paper accepted for publication in Acta     #
# Crystallographica Section E. It conforms to the requirements of Notes      #
# for Authors for Section E, and has been peer reviewed under the auspices   #
# of the IUCr Commission on Journals.                                        #
#                                                                            #
# Full details of the Crystallographic Information File format               #
# are given in the paper "The Crystallographic Information File (CIF):       #
# a New Standard Archive File for Crystallography" by S. R. Hall, F. H.      #
# Allen and I. D. Brown [Acta Cryst. (1991), A47, 655-685].                  #
#                                                                            #
# The current version of the core CIF dictionary is obtainable from          #
# ftp://ftp.iucr.org/pub/cif_core.dic. The current version number is 2.4.    #
#                                                                            #
# Software is freely available for graphical display of the structure(s) in  #
# this CIF.  For information consult the CIF home page http://www.iucr.org/  #
# cif/home.html                                                              #
#                                                                            #
# This file may be used for bona fide research purposes within the           #
# scientific community so long as proper attribution is given to the journal # 
# article from which it was obtained.                                        #
#                                                                            #
##############################################################################
                                             
data_I
_audit_creation_method     SHELXL97
_chemical_name_systematic
;
<i>catena</i>-Poly[di-\m~1,1~-azido-(1,10-phenanthroline)cadmium(II)]
;
_chemical_name_common     'C12 H8 Cd N8'
_chemical_formula_moiety     'C12 H8 Cd N8'
_chemical_formula_sum     'C12 H8 Cd N8'
_chemical_formula_iupac     '[Cd (N3)2 (C12 H8 N2)]'
_chemical_formula_weight     376.67
_chemical_melting_point     ?
_symmetry_cell_setting     monoclinic
_symmetry_space_group_name_H-M     'C 2/c'
_symmetry_space_group_name_hall     '-C 2yc'
loop_
    _symmetry_equiv_pos_as_xyz
    'x, y, z'
    '-x, y, -z+1/2'
    'x+1/2, y+1/2, z'
    '-x+1/2, y+1/2, -z+1/2'
    '-x, -y, -z'
    'x, -y, z-1/2'
    '-x+1/2, -y+1/2, -z'
    'x+1/2, -y+1/2, z-1/2'
_cell_length_a     19.4591(17)
_cell_length_b     10.2988(6)
_cell_length_c     6.8151(6)
_cell_angle_alpha     90.00
_cell_angle_beta     106.033(4)
_cell_angle_gamma     90.00
_cell_volume     1312.66(18)
_cell_formula_units_Z     4
_cell_measurement_reflns_used     1622
_cell_measurement_theta_min     2.2573
_cell_measurement_theta_max     27.4642
_cell_measurement_temperature     293(2)
_exptl_crystal_description     'Prism'
_exptl_crystal_colour     'pale-yellow'
_exptl_crystal_size_max     0.30
_exptl_crystal_size_mid     0.20
_exptl_crystal_size_min     0.18
_exptl_crystal_density_diffrn     1.906
_exptl_crystal_density_meas     ?
_exptl_crystal_density_method     'not measured'
_exptl_crystal_F_000     736
_exptl_absorpt_coefficient_mu     1.670
_exptl_absorpt_correction_type     multi-scan
_exptl_absorpt_process_details     '(CrystalClear; Rigaku, 2002)'
_exptl_absorpt_correction_T_min     0.7738
_exptl_absorpt_correction_T_max     1.0000
_exptl_special_details
;
;
_diffrn_ambient_temperature     293(2)
_diffrn_radiation_type     MoK\a
_diffrn_radiation_wavelength     0.71073
_diffrn_radiation_source     'fine-focus sealed tube'
_diffrn_radiation_monochromator     graphite
_diffrn_measurement_device_type     'Rigaku Mercury CCD'
_diffrn_measurement_method     'CCD_Profile_fitting'
_diffrn_detector_area_resol_mean     13.6612
_diffrn_reflns_number     4185
_diffrn_reflns_av_R_equivalents     0.0227
_diffrn_reflns_av_sigmaI/netI     0.0233
_diffrn_reflns_theta_min     3.59
_diffrn_reflns_theta_max     25.48
_diffrn_reflns_theta_full     25.48
_diffrn_measured_fraction_theta_max     0.991
_diffrn_measured_fraction_theta_full     0.991
_diffrn_reflns_limit_h_min     -23
_diffrn_reflns_limit_h_max     22
_diffrn_reflns_limit_k_min     -12
_diffrn_reflns_limit_k_max     12
_diffrn_reflns_limit_l_min     -8
_diffrn_reflns_limit_l_max     8
_diffrn_standards_number     ?
_diffrn_standards_interval_count     ?
_diffrn_standards_interval_time     ?
_diffrn_standards_decay_%     ?
_refine_special_details
;
Refinement of <i>F</i>^2^ against ALL reflections. The weighted <i>R</i>-factor
wR and goodness of fit <i>S</i> are based on <i>F</i>^2^, conventional
<i>R</i>-factors <i>R</i> are based on <i>F</i>, with <i>F</i> set to zero for
negative <i>F</i>^2^. The threshold expression of <i>F</i>^2^ >
\s(<i>F</i>^2^) is used only for calculating <i>R</i>-factors(gt) etc. and is
not relevant to the choice of reflections for refinement. <i>R</i>-factors
based on <i>F</i>^2^ are statistically about twice as large as those based on
<i>F</i>, and <i>R</i>- factors based on ALL data will be even larger.
;
_reflns_number_total     1217
_reflns_number_gt     1133
_reflns_threshold_expression     I>2\s(I)
_refine_ls_structure_factor_coef     Fsqd
_refine_ls_matrix_type     full
_refine_ls_R_factor_all     0.0232
_refine_ls_R_factor_gt     0.0203
_refine_ls_wR_factor_gt     0.0523
_refine_ls_wR_factor_ref     0.0558
_refine_ls_goodness_of_fit_ref     1.046
_refine_ls_restrained_S_all     1.046
_refine_ls_number_reflns     1217
_refine_ls_number_parameters     96
_refine_ls_number_restraints     0
_refine_ls_hydrogen_treatment     constr
_refine_ls_weighting_scheme     calc
_refine_ls_weighting_details
         'calc w=1/[\s^2^(Fo^2^)+(0.0373P)^2^+0.2202P] where P=(Fo^2^+2Fc^2^)/3'
_atom_sites_solution_hydrogens     geom
_atom_sites_solution_primary     direct
_atom_sites_solution_secondary     difmap
_refine_ls_shift/su_max     0.001
_refine_ls_shift/su_mean     0.000
_refine_diff_density_max     0.778
_refine_diff_density_min     -0.478
_refine_ls_extinction_method     none
_refine_ls_extinction_coef     ?
loop_
    _atom_type_symbol
    _atom_type_description
    _atom_type_scat_dispersion_real
    _atom_type_scat_dispersion_imag
    _atom_type_scat_source
    'C' 'C' 0.0033 0.0016
                         'International Tables Vol C Tables 4.2.6.8 and 6.1.1.4'
    'H' 'H' 0.0000 0.0000
                         'International Tables Vol C Tables 4.2.6.8 and 6.1.1.4'
    'Cd' 'Cd' -0.8075 1.2024
                         'International Tables Vol C Tables 4.2.6.8 and 6.1.1.4'
    'N' 'N' 0.0061 0.0033
                         'International Tables Vol C Tables 4.2.6.8 and 6.1.1.4'
_computing_data_collection     'CrystalClear (Rigaku, 2002)'
_computing_cell_refinement     'CrystalClear (Rigaku, 2002)'
_computing_data_reduction     'CrystalClear (Rigaku, 2002)'
_computing_structure_solution     'SHELXTL (Sheldrick, 2008)'
_computing_structure_refinement     'SHELXTL (Sheldrick, 2008)'
_computing_molecular_graphics     'SHELXTL (Sheldrick, 2008)'
_computing_publication_material     'SHELXTL (Sheldrick, 2008)'
loop_
    _atom_site_type_symbol
    _atom_site_label
    _atom_site_fract_x
    _atom_site_fract_y
    _atom_site_fract_z
    _atom_site_U_iso_or_equiv
    _atom_site_adp_type
    _atom_site_calc_flag
    _atom_site_refinement_flags
    _atom_site_occupancy
    _atom_site_disorder_assembly
    _atom_site_disorder_group
    Cd Cd1 0.5000 0.922344(19) 0.2500 0.03485(12) Uani d S 1 . .
    N N1 0.43055(13) 1.0473(2) -0.0103(3) 0.0446(5) Uani d . 1 . .
    N N2 0.37375(13) 1.0889(2) -0.0144(4) 0.0459(6) Uani d . 1 . .
    N N3 0.31894(16) 1.1315(4) -0.0167(6) 0.0898(10) Uani d . 1 . .
    N N11 0.43063(10) 0.73525(19) 0.1345(3) 0.0367(4) Uani d . 1 . .
    C C11 0.36250(14) 0.7349(3) 0.0214(4) 0.0488(6) Uani d . 1 . .
    H H11A 0.3404 0.8140 -0.0213 0.059 Uiso calc R 1 . .
    C C12 0.32340(16) 0.6220(4) -0.0352(5) 0.0587(8) Uani d . 1 . .
    H H12A 0.2758 0.6260 -0.1114 0.070 Uiso calc R 1 . .
    C C13 0.35523(17) 0.5055(3) 0.0218(4) 0.0551(8) Uani d . 1 . .
    H H13A 0.3293 0.4291 -0.0144 0.066 Uiso calc R 1 . .
    C C14 0.42742(16) 0.5003(2) 0.1357(4) 0.0447(6) Uani d . 1 . .
    C C15 0.46270(13) 0.6200(2) 0.1908(3) 0.0344(5) Uani d . 1 . .
    C C16 0.46560(18) 0.3819(3) 0.1969(4) 0.0552(8) Uani d . 1 . .
    H H16A 0.4420 0.3032 0.1619 0.066 Uiso calc R 1 . .
loop_
    _atom_site_aniso_label
    _atom_site_aniso_U_11
    _atom_site_aniso_U_22
    _atom_site_aniso_U_33
    _atom_site_aniso_U_12
    _atom_site_aniso_U_13
    _atom_site_aniso_U_23
    Cd1 0.03961(17) 0.03359(16) 0.02969(16) 0.000 0.00680(11) 0.000
    N1 0.0461(13) 0.0517(11) 0.0384(12) 0.0101(11) 0.0156(10) 0.0139(10)
    N2 0.0417(14) 0.0477(13) 0.0439(13) 0.0009(10) 0.0047(10) -0.0005(9)
    N3 0.0428(16) 0.116(3) 0.105(3) 0.0208(18) 0.0108(16) -0.008(2)
    N11 0.0368(10) 0.0410(11) 0.0332(10) 0.0009(9) 0.0109(8) -0.0043(8)
    C11 0.0405(13) 0.0601(17) 0.0449(14) 0.0015(13) 0.0099(11) -0.0113(13)
    C12 0.0430(15) 0.084(2) 0.0481(16) -0.0126(16) 0.0112(13) -0.0179(16)
    C13 0.0651(19) 0.0630(18) 0.0434(15) -0.0282(16) 0.0257(14) -0.0187(13)
    C14 0.0678(18) 0.0436(14) 0.0314(12) -0.0137(12) 0.0282(13) -0.0088(10)
    C15 0.0436(13) 0.0385(11) 0.0241(11) -0.0021(11) 0.0146(10) -0.0024(9)
    C16 0.099(2) 0.0354(11) 0.0409(16) -0.0135(14) 0.0363(15) -0.0077(11)
_geom_special_details
;
 All esds (except the esd in the dihedral angle between two l.s. planes)
 are estimated using the full covariance matrix.  The cell esds are taken
 into account individually in the estimation of esds in distances, angles
 and torsion angles; correlations between esds in cell parameters are only
 used when they are defined by crystal symmetry.  An approximate (isotropic)
 treatment of cell esds is used for estimating esds involving l.s. planes.
;
loop_
    _geom_bond_atom_site_label_1
    _geom_bond_atom_site_label_2
    _geom_bond_site_symmetry_2
    _geom_bond_distance
    _geom_bond_publ_flag
    Cd1 N1 2_655 2.303(2) ?
    Cd1 N1 . 2.303(2) ?
    Cd1 N11 . 2.3596(19) ?
    Cd1 N11 2_655 2.3596(19) ?
    Cd1 N1 5_675 2.411(2) ?
    Cd1 N1 6_576 2.411(2) ?
    N1 N2 . 1.179(3) ?
    N1 Cd1 5_675 2.411(2) ?
    N2 N3 . 1.149(4) ?
    N11 C11 . 1.337(3) ?
    N11 C15 . 1.347(3) ?
    C11 C12 . 1.385(5) ?
    C11 H11A . 0.9300 ?
    C12 C13 . 1.357(5) ?
    C12 H12A . 0.9300 ?
    C13 C14 . 1.406(4) ?
    C13 H13A . 0.9300 ?
    C14 C15 . 1.410(4) ?
    C14 C16 . 1.429(4) ?
    C15 C15 2_655 1.453(5) ?
    C16 C16 2_655 1.335(7) ?
    C16 H16A . 0.9300 ?
loop_
    _geom_angle_atom_site_label_1
    _geom_angle_atom_site_label_2
    _geom_angle_atom_site_label_3
    _geom_angle_site_symmetry_1
    _geom_angle_site_symmetry_3
    _geom_angle
    _geom_angle_publ_flag
    N1 Cd1 N1 2_655 . 112.07(12) ?
    N1 Cd1 N11 2_655 . 150.83(8) ?
    N1 Cd1 N11 . . 92.25(8) ?
    N1 Cd1 N11 2_655 2_655 92.25(8) ?
    N1 Cd1 N11 . 2_655 150.83(8) ?
    N11 Cd1 N11 . 2_655 70.51(9) ?
    N1 Cd1 N1 2_655 5_675 97.46(8) ?
    N1 Cd1 N1 . 5_675 74.05(9) ?
    N11 Cd1 N1 . 5_675 104.83(8) ?
    N11 Cd1 N1 2_655 5_675 87.47(7) ?
    N1 Cd1 N1 2_655 6_576 74.05(9) ?
    N1 Cd1 N1 . 6_576 97.46(8) ?
    N11 Cd1 N1 . 6_576 87.47(7) ?
    N11 Cd1 N1 2_655 6_576 104.83(8) ?
    N1 Cd1 N1 5_675 6_576 165.09(11) ?
    N2 N1 Cd1 . . 124.66(19) ?
    N2 N1 Cd1 . 5_675 129.35(18) ?
    Cd1 N1 Cd1 . 5_675 105.95(9) ?
    N3 N2 N1 . . 178.8(3) ?
    C11 N11 C15 . . 118.0(2) ?
    C11 N11 Cd1 . . 125.41(18) ?
    C15 N11 Cd1 . . 116.58(15) ?
    N11 C11 C12 . . 122.9(3) ?
    N11 C11 H11A . . 118.5 ?
    C12 C11 H11A . . 118.5 ?
    C13 C12 C11 . . 119.4(3) ?
    C13 C12 H12A . . 120.3 ?
    C11 C12 H12A . . 120.3 ?
    C12 C13 C14 . . 119.9(3) ?
    C12 C13 H13A . . 120.0 ?
    C14 C13 H13A . . 120.0 ?
    C13 C14 C15 . . 116.9(3) ?
    C13 C14 C16 . . 123.6(3) ?
    C15 C14 C16 . . 119.5(3) ?
    N11 C15 C14 . . 122.8(2) ?
    N11 C15 C15 . 2_655 118.13(13) ?
    C14 C15 C15 . 2_655 119.09(16) ?
    C16 C16 C14 2_655 . 121.41(17) ?
    C16 C16 H16A 2_655 . 119.3 ?
    C14 C16 H16A . . 119.3 ?
data_global
_journal_data_validation_number     ?
_journal_date_recd_electronic     2010-05-14
_journal_date_accepted     2010-05-23
_journal_name_full     'Acta Crystallographica, Section E'
_journal_year     2010
_journal_volume     66
_journal_issue      7
_journal_page_first     m758
_journal_page_last     m758
_journal_paper_category     QM
_journal_coeditor_code     DN2567
_publ_contact_author_name     'Prof. Fa-Kun Zheng'
_publ_contact_author_address
;
State Key Laboratory of Structural Chemistry
Fujian Institute of Research on the Structure of Matter, Chinese
Academy of Sciences
Fuzhou, Fujian 350002
People's Republic of China
;
_publ_contact_author_email     zfk@fjirsm.ac.cn
_publ_contact_author_fax     '(86)591 83714946'
_publ_contact_author_phone     '(86)591 83704827'
_publ_section_title
;
<i>catena</i>-Poly[di-\m~1,1~-azido-(1,10-phenanthroline)cadmium(II)]
;
loop_
    _publ_author_name
    _publ_author_address
    'Feng Chen'
;
State Key Laboratory of Structural Chemistry
Fujian Institute of Research on the Structure of Matter
Chinese Academy of Sciences
Fuzhou, Fujian 350002
People's Republic of China
Graduate School
the Chinese Academy of Sciences
Beijing 100039
People's Republic of China
;
    'Fa-Kun Zheng'
;
State Key Laboratory of Structural Chemistry
Fujian Institute of Research on the Structure of Matter
Chinese Academy of Sciences
Fuzhou, Fujian 350002
People's Republic of China
;
    'Guang-Ning Liu'
;
State Key Laboratory of Structural Chemistry
Fujian Institute of Research on the Structure of Matter
Chinese Academy of Sciences
Fuzhou, Fujian 350002
People's Republic of China
Graduate School
the Chinese Academy of Sciences
Beijing 100039
People's Republic of China
;
    'Mei-Feng Wu'
;
State Key Laboratory of Structural Chemistry
Fujian Institute of Research on the Structure of Matter
Chinese Academy of Sciences
Fuzhou, Fujian 350002
People's Republic of China
Graduate School
the Chinese Academy of Sciences
Beijing 100039
People's Republic of China
;
    'Guo-Cong Guo'
;
State Key Laboratory of Structural Chemistry
Fujian Institute of Research on the Structure of Matter
Chinese Academy of Sciences
Fuzhou, Fujian 350002
People's Republic of China
;
_publ_section_synopsis     .
