# Supplementary material for: catena-Poly[di-μ1,1-azido-(1,10-phenanthroline)cadmium(II)]
Source: Acta Crystallogr Sect E Struct Rep Online. 2010 Jun 9;66(Pt 7):m758. doi: 10.1107/S1600536810019318 (PMC3006842; doi:10.1107/S1600536810019318)
Supplement: Supplementary file 2 [file e-66-0m758-Isup2.hkl]

# 
# h,k,l, Fc-squared, Fo-squared, sigma(Fo-squared) and status flag 
# 
data_I
_shelx_title ' 9                                C2/c' 
_shelx_refln_list_code          4 
_shelx_F_calc_maximum      214.24 
_exptl_crystal_F_000       735.78 
_reflns_d_resolution_high  0.8262 
 
loop_ 
 _symmetry_equiv_pos_as_xyz 
 'x, y, z' 
 '-x, y, -z+1/2' 
 'x+1/2, y+1/2, z' 
 '-x+1/2, y+1/2, -z+1/2' 
 '-x, -y, -z' 
 'x, -y, z-1/2' 
 '-x+1/2, -y+1/2, -z' 
 'x+1/2, -y+1/2, z-1/2' 
 
_cell_length_a    19.4591 
_cell_length_b    10.2988 
_cell_length_c     6.8151 
_cell_angle_alpha  90.000 
_cell_angle_beta  106.033 
_cell_angle_gamma  90.000 
 
_shelx_F_squared_multiplier     1.000 
 
loop_ 
 _refln_index_h 
 _refln_index_k 
 _refln_index_l 
 _refln_F_squared_calc 
 _refln_F_squared_meas 
 _refln_F_squared_sigma 
 _refln_observed_status 
   4   0   0     2882.29     2719.63     42.84 o 
   6   0   0    28653.79    27528.71    297.25 o 
   8   0   0     2707.05     2323.22     40.61 o 
  10   0   0     2446.02     2064.02     38.60 o 
  12   0   0     7974.45     8209.91    117.15 o 
  14   0   0     7850.27     8550.45    173.78 o 
  16   0   0     7936.33     8315.73    230.49 o 
  18   0   0     1172.36     1213.61     49.33 o 
  20   0   0      172.45      230.97     37.61 o 
  22   0   0     1104.36     1172.64     83.80 o 
   3   1   0    14724.70    14195.94    179.99 o 
   5   1   0    10559.79    10281.01     93.76 o 
   7   1   0    12264.62    12067.19     95.88 o 
   9   1   0    17274.16    17403.75    137.68 o 
  11   1   0    10532.73    10640.37    103.98 o 
  13   1   0     4455.52     4452.45     67.01 o 
  15   1   0     6008.28     6208.48    102.23 o 
  17   1   0     3961.83     4060.23    100.27 o 
  19   1   0     1108.15     1162.13     33.53 o 
  21   1   0      592.83      606.50     27.62 o 
   2   2   0    12270.85    12140.56    108.49 o 
   4   2   0     4719.49     4616.04     55.55 o 
   6   2   0     4359.80     4237.05     49.41 o 
   8   2   0     4083.03     3803.35     44.97 o 
  10   2   0     3128.15     3132.76     39.13 o 
  12   2   0     2620.80     2637.47     38.03 o 
  14   2   0     1846.48     1829.49     36.27 o 
  16   2   0      981.89      989.34     26.78 o 
  18   2   0      653.67      674.06     25.67 o 
  20   2   0      376.64      366.25     21.22 o 
  22   2   0      173.72       83.44     42.14 o 
   1   3   0     1735.38     1670.10     75.11 o 
   3   3   0     6650.61     6396.58     81.69 o 
   5   3   0      588.39      614.30      9.47 o 
   7   3   0      125.89      142.61      6.98 o 
   9   3   0       55.37       55.95      6.53 o 
  11   3   0        0.53        4.98      5.04 o 
  13   3   0        3.75        1.06      5.66 o 
  15   3   0        2.11        1.84      6.33 o 
  17   3   0       23.36       21.20     12.32 o 
  19   3   0        8.30        0.92      7.91 o 
  21   3   0        0.08       12.72     10.93 o 
   0   4   0     3721.23     3558.01     79.78 o 
   2   4   0      816.77      749.19     16.58 o 
   4   4   0    10070.83    10787.67    185.86 o 
   6   4   0    12043.84    13310.45    164.35 o 
   8   4   0     1278.56     1290.64     20.15 o 
  10   4   0     2626.33     2473.59     34.95 o 
  12   4   0       55.64       31.35     18.76 o 
  14   4   0     1320.87     1196.33     27.01 o 
  16   4   0      166.39      157.59     15.25 o 
  18   4   0      490.26      450.97     24.36 o 
  20   4   0       63.34       41.83     29.26 o 
   1   5   0    13779.10    13630.53    171.95 o 
   3   5   0     1821.31     1650.89     26.86 o 
   5   5   0     1343.90     1121.28     17.38 o 
   7   5   0     6549.13     6355.97    166.77 o 
   9   5   0     5469.81     5539.33    105.40 o 
  11   5   0     2413.41     2339.12     45.49 o 
  13   5   0     3975.59     3952.12     70.34 o 
  15   5   0     5003.13     5011.56    141.26 o 
  17   5   0     1286.45     1249.06     49.29 o 
  19   5   0      359.15      385.20     32.12 o 
   0   6   0    17067.81    17292.26    431.94 o 
   2   6   0    12708.82    13322.18    116.59 o 
   4   6   0     7169.03     7348.25    153.26 o 
   6   6   0     6872.01     7192.29    113.98 o 
   8   6   0     7655.95     8412.28    249.72 o 
  10   6   0     4067.18     4171.27    102.94 o 
  12   6   0     1911.36     1843.57     55.70 o 
  14   6   0     2713.18     2729.80     96.57 o 
  16   6   0     2685.36     2766.11    100.75 o 
  18   6   0     1103.19     1128.73     48.27 o 
   1   7   0    13029.31    13474.09    149.43 o 
   3   7   0     7474.08     7717.16    110.35 o 
   5   7   0     5188.96     5381.10     96.64 o 
   7   7   0     5480.56     5673.70    110.84 o 
   9   7   0     3891.06     4213.40    148.06 o 
  11   7   0     1989.91     2287.73    123.55 o 
  13   7   0     2001.61     2106.32     74.54 o 
  15   7   0     1734.78     1807.27     73.30 o 
  17   7   0      948.98      959.74     45.13 o 
   0   8   0       29.84       29.72      9.25 o 
   2   8   0     1568.68     1471.80     28.77 o 
   4   8   0     2766.99     2764.28     72.41 o 
   6   8   0     1600.04     1536.60     36.08 o 
   8   8   0     3028.61     2931.86     66.90 o 
  10   8   0     2571.57     2519.90     82.73 o 
  12   8   0     1315.24     1331.32     83.35 o 
  14   8   0      942.08     1006.95     74.75 o 
  16   8   0      627.61      632.06     31.76 o 
   1   9   0     3574.23     3562.80     54.47 o 
   3   9   0      725.78      687.33     22.63 o 
   5   9   0      147.83      130.91     12.95 o 
   7   9   0       44.10       46.19     10.31 o 
   9   9   0       20.20       20.45      8.98 o 
  11   9   0       16.13       17.65     12.56 o 
  13   9   0      361.08      395.56     30.34 o 
  15   9   0      210.18      170.77     22.03 o 
   0  10   0      255.89      214.29     19.32 o 
   2  10   0       95.38      110.77     11.09 o 
   4  10   0       25.11       22.43      8.47 o 
   6  10   0      150.01      163.26     16.02 o 
   8  10   0      197.68      204.62     20.30 o 
  10  10   0       15.43       12.83      9.53 o 
  12  10   0        0.75        9.18     18.91 o 
   1  11   0      883.75      901.88     30.92 o 
   3  11   0      597.37      680.25     24.70 o 
   5  11   0      675.58      700.46     26.66 o 
   7  11   0      887.91      867.99     32.93 o 
   9  11   0      618.89      632.75     50.65 o 
   0  12   0      980.87     1011.99     65.00 o 
   2  12   0      705.32      732.94     37.73 o 
   4  12   0      364.87      337.03     21.77 o 
   6  12   0      636.22      639.35     29.28 o 
 -23   1   1      152.51       59.24     23.00 o 
 -21   1   1      163.53       45.99     68.76 o 
 -19   1   1      184.16      175.55     27.92 o 
 -17   1   1      832.32      816.13     23.17 o 
 -15   1   1     2895.81     2844.39     49.67 o 
 -13   1   1     1304.34     1277.29     20.91 o 
 -11   1   1      624.74      587.07     11.94 o 
  -9   1   1     2764.31     2593.16     31.19 o 
  -7   1   1     2133.98     1960.68     41.95 o 
  -5   1   1     2062.80     1879.51     31.32 o 
  -3   1   1    10726.51    11018.37    228.92 o 
  -1   1   1    17976.03    18187.93    138.52 o 
   1   1   1     8536.93     8895.97     62.46 o 
   3   1   1     3848.18     3835.53     43.02 o 
   5   1   1     2316.53     2331.27     28.60 o 
   7   1   1     1636.60     1521.03     21.56 o 
   9   1   1      932.23      869.82     16.28 o 
  11   1   1     2980.30     3096.86     42.65 o 
  13   1   1     2263.34     2288.38     39.18 o 
  15   1   1      618.91      659.04     23.41 o 
  17   1   1      441.68      438.59     19.79 o 
  19   1   1      330.67      346.42     25.53 o 
  21   1   1      143.67       81.22     16.47 o 
 -22   2   1     1033.83      941.90    102.38 o 
 -20   2   1     1214.09     1210.95     42.04 o 
 -18   2   1      417.91      411.68     21.34 o 
 -16   2   1     3667.54     3581.41     83.85 o 
 -14   2   1     5595.07     5590.31    118.67 o 
 -12   2   1     4916.81     4860.02     72.04 o 
 -10   2   1    13502.79    13269.24    183.72 o 
  -8   2   1     8117.78     7627.27     94.07 o 
  -6   2   1    14550.73    12786.75    331.56 o 
  -4   2   1    28383.44    27751.68   1389.62 o 
  -2   2   1       24.46       32.94      5.37 o 
   0   2   1    22955.50    23070.28    252.16 o 
   4   2   1     7411.19     7518.39     62.32 o 
   6   2   1    14670.70    15327.94    172.72 o 
   8   2   1    11322.18    11731.11     98.82 o 
  10   2   1     4376.24     4479.21     59.94 o 
  12   2   1     5874.97     5970.18     90.95 o 
  14   2   1     1763.33     1762.09     35.83 o 
  16   2   1     1790.56     1780.58     51.95 o 
  18   2   1     3040.48     3094.36     76.06 o 
  20   2   1      471.80      466.43     24.09 o 
 -21   3   1     1582.21     1554.90     54.53 o 
 -19   3   1     1225.73     1262.92     42.16 o 
 -15   3   1     3143.15     3068.62     75.52 o 
 -13   3   1     9622.27     9431.27    213.58 o 
 -11   3   1     9601.91     9608.44    133.28 o 
  -9   3   1    12556.32    12059.77    309.92 o 
  -7   3   1    24202.27    23891.57    264.80 o 
  -5   3   1    22954.50    22208.32    244.54 o 
  -3   3   1     3288.16     3060.32     69.20 o 
  -1   3   1     3176.37     2988.01     33.13 o 
   1   3   1    36644.95    36230.90    378.51 o 
   3   3   1    45900.62    46716.59    421.81 o 
   5   3   1    16417.98    17448.62    138.31 o 
   7   3   1    12348.24    12556.92    103.91 o 
   9   3   1    12166.60    12719.35    124.85 o 
  11   3   1     5226.06     5511.38     83.51 o 
  13   3   1      843.73      845.87     21.54 o 
  15   3   1     2019.42     2067.15     58.72 o 
  17   3   1     4106.00     4324.09    102.62 o 
  19   3   1     1843.12     1891.92     52.51 o 
  21   3   1      793.09      806.74     40.07 o 
 -22   4   1      679.64      704.49     45.44 o 
 -20   4   1      716.92      794.88     41.00 o 
 -18   4   1     1171.09     1290.02     51.76 o 
 -16   4   1     2460.60     2488.79     91.25 o 
 -14   4   1     5024.92     4814.85    114.65 o 
 -12   4   1     6453.53     6620.93    138.78 o 
  -8   4   1     9948.80     9685.58    117.85 o 
  -6   4   1    11824.10    11540.44    135.27 o 
  -4   4   1     8521.84     8309.16    401.50 o 
  -2   4   1     9295.83     8545.36     91.54 o 
   0   4   1    18507.21    18141.79    168.07 o 
   2   4   1    24990.45    25574.25    183.12 o 
   4   4   1    16004.13    16363.79    130.28 o 
   6   4   1     8141.14     8324.01     74.54 o 
   8   4   1     6878.90     7067.53     75.49 o 
  10   4   1     5424.73     5535.21     97.34 o 
  12   4   1     3353.98     3469.84     64.29 o 
  14   4   1     2800.20     2808.46     54.82 o 
  16   4   1     2407.97     2506.63     63.02 o 
  18   4   1     1620.25     1709.89     46.86 o 
  20   4   1      889.29      912.30     48.90 o 
 -21   5   1      192.66      199.64     26.89 o 
 -19   5   1      245.68      253.84     24.64 o 
 -17   5   1      994.42      970.38     43.26 o 
 -15   5   1     2229.67     2220.27     83.88 o 
 -13   5   1     2716.36     2625.54     69.48 o 
 -11   5   1     2602.07     2567.58     62.11 o 
  -9   5   1     3511.20     3568.63     84.77 o 
  -7   5   1     3237.52     3049.01     49.15 o 
  -5   5   1     1921.74     1748.00     52.00 o 
  -3   5   1     4834.58     4613.17     77.29 o 
  -1   5   1     9838.78     9860.48    119.56 o 
   1   5   1     7695.56     7731.70     59.28 o 
   3   5   1     6088.20     5714.99     67.97 o 
   5   5   1     5823.83     5871.97     55.23 o 
   7   5   1     2231.93     2244.75     32.89 o 
   9   5   1     1744.76     1724.61     28.37 o 
  11   5   1     2515.08     2482.32     53.05 o 
  13   5   1     2027.56     1959.70     51.82 o 
  15   5   1     1098.58     1076.05     34.91 o 
  17   5   1      708.58      752.82     38.14 o 
  19   5   1      456.94      487.70     49.28 o 
 -20   6   1       11.88       11.02     12.21 o 
 -18   6   1       84.32       91.49     22.72 o 
 -16   6   1       96.11       79.69     19.24 o 
 -14   6   1       16.17        4.69     11.56 o 
 -12   6   1      946.82      947.25     35.95 o 
 -10   6   1      238.18      229.90     16.52 o 
  -8   6   1      849.39      833.63     28.10 o 
  -6   6   1      528.12      544.71     17.47 o 
  -4   6   1      237.29      221.68      9.12 o 
  -2   6   1      293.46      265.96      8.78 o 
   0   6   1      107.86      106.39      6.44 o 
   2   6   1      674.68      659.81     14.83 o 
   4   6   1     3338.25     3346.52     41.12 o 
   6   6   1      227.68      215.78     10.03 o 
   8   6   1      114.18       96.55      9.34 o 
  10   6   1       86.98       81.69     12.11 o 
  12   6   1      215.26      187.77     15.30 o 
  14   6   1       73.68       76.26     14.04 o 
  16   6   1      332.02      333.64     24.34 o 
  18   6   1       28.06        2.16     11.09 o 
 -19   7   1      121.39      114.31     27.16 o 
 -17   7   1      249.99      252.22     29.93 o 
 -15   7   1      355.43      324.68     28.38 o 
 -13   7   1       87.84       96.90     17.54 o 
 -11   7   1       15.71      -12.34     13.03 o 
  -9   7   1       17.34       17.93      9.61 o 
  -7   7   1      390.50      407.33     17.88 o 
  -5   7   1     1009.00     1040.90     21.90 o 
  -3   7   1     1673.41     1681.06     27.50 o 
  -1   7   1     1498.57     1509.19     26.81 o 
   1   7   1      595.02      635.57     17.90 o 
   3   7   1       77.32       81.68      7.86 o 
   5   7   1        2.36        8.31      4.72 o 
   7   7   1       72.67       91.61      9.62 o 
   9   7   1      418.06      492.44     19.24 o 
  11   7   1      643.23      624.64     28.48 o 
  13   7   1      288.50      320.89     38.64 o 
  15   7   1      108.80      118.53     18.21 o 
  17   7   1       20.38       19.31     13.94 o 
 -16   8   1      349.87      372.59     29.87 o 
 -14   8   1     1149.15     1264.97     79.40 o 
 -12   8   1     1079.31     1102.23     34.13 o 
 -10   8   1      655.46      712.97     27.55 o 
  -8   8   1     2017.85     2106.22     44.60 o 
  -6   8   1     3993.27     4149.43     83.22 o 
  -4   8   1     2679.43     2760.81     47.19 o 
  -2   8   1     1358.71     1448.69     33.81 o 
   0   8   1     1920.68     1912.86     37.10 o 
   2   8   1     3185.69     3152.46     57.20 o 
   4   8   1     2160.59     2233.86     41.60 o 
   6   8   1     1162.56     1164.51     26.98 o 
   8   8   1     2099.45     2077.04     56.55 o 
  10   8   1     2425.89     2522.27     74.94 o 
  12   8   1      696.11      748.94     34.06 o 
  14   8   1      188.14      193.80     26.96 o 
  16   8   1      433.74      458.16     54.42 o 
 -15   9   1      897.51      910.59     49.42 o 
 -13   9   1     1619.60     1704.81    111.97 o 
 -11   9   1     1682.33     1858.56     61.64 o 
  -9   9   1     1846.43     1976.56     54.88 o 
  -7   9   1     3674.35     4038.28     94.85 o 
  -5   9   1     4469.78     4704.16    106.64 o 
  -3   9   1     2191.21     2202.93     43.34 o 
  -1   9   1     1896.63     1918.18     36.31 o 
   1   9   1     4104.08     4121.41     69.57 o 
   3   9   1     3926.53     4033.04    102.81 o 
   5   9   1     2397.69     2465.95     78.67 o 
   7   9   1     2654.81     2588.90     69.68 o 
   9   9   1     3025.60     3016.52     74.08 o 
  11   9   1     1562.26     1645.28     73.32 o 
  13   9   1      638.29      635.21     32.53 o 
 -14  10   1     1202.93     1279.04     54.16 o 
 -12  10   1      980.30     1208.39     41.80 o 
 -10  10   1      720.70      764.21     27.00 o 
  -8  10   1     1769.37     1829.13     50.14 o 
  -6  10   1     2101.05     2259.81     55.66 o 
  -4  10   1     2004.98     2048.28     49.32 o 
  -2  10   1     3801.41     3943.24     87.20 o 
   0  10   1     2914.77     2825.03     67.12 o 
   2  10   1     1883.50     1886.85     46.78 o 
   4  10   1     2206.62     2206.89     59.04 o 
   6  10   1     1282.42     1290.71     52.91 o 
   8  10   1     1236.51     1313.02     38.61 o 
  10  10   1     1785.76     1856.94     53.99 o 
  12  10   1     1087.59     1082.54     49.46 o 
 -11  11   1      633.77      643.41     30.87 o 
  -9  11   1      628.94      615.08     28.87 o 
  -7  11   1      675.62      625.01     25.77 o 
  -5  11   1     1148.74     1094.48     33.67 o 
  -3  11   1     1271.90     1243.13     35.89 o 
  -1  11   1     1246.73     1271.19     40.14 o 
   1  11   1     1369.95     1281.87     57.97 o 
   3  11   1      980.32      926.19     44.86 o 
   5  11   1      768.64      725.02     28.04 o 
   7  11   1      863.73      861.04     66.50 o 
   9  11   1      613.50      565.51     38.57 o 
  -6  12   1      179.10      142.14     31.35 o 
  -4  12   1      105.01       90.11     31.62 o 
  -2  12   1       74.71       36.97     15.83 o 
   0  12   1       96.21       52.86     12.13 o 
   2  12   1      197.74      191.80     20.59 o 
   4  12   1      351.18      291.25     30.63 o 
 -22   0   2      423.37      336.16     43.72 o 
 -20   0   2     2869.00     2674.36    133.41 o 
 -18   0   2     3128.24     3018.85    154.48 o 
 -16   0   2     1935.62     1857.77     48.07 o 
 -14   0   2     2627.61     2413.75     53.39 o 
 -12   0   2     2028.70     1914.21     37.31 o 
 -10   0   2    12151.40    11726.03    147.49 o 
  -8   0   2    18292.49    17320.80    269.38 o 
  -6   0   2    17316.16    17396.55    274.10 o 
   0   0   2       28.45       37.64      6.31 o 
   2   0   2    27573.90    26569.81    287.02 o 
   4   0   2    24373.85    23592.09    211.25 o 
   6   0   2     2460.86     2269.73     42.85 o 
   8   0   2     9309.51     9301.66    132.27 o 
  10   0   2    10321.59    11223.97    159.53 o 
  12   0   2     7076.35     7595.80    179.07 o 
  14   0   2     2391.95     2439.91     68.35 o 
  16   0   2      207.55      253.32     23.80 o 
  18   0   2     1727.84     1827.91     71.97 o 
  20   0   2     1695.26     1681.27     76.07 o 
 -23   1   2      775.50      719.31     53.23 o 
 -21   1   2     1807.30     1735.43     66.40 o 
 -19   1   2     2641.55     2526.60     89.16 o 
 -17   1   2     1142.60     1115.88     29.82 o 
 -15   1   2     2157.11     2120.65     44.74 o 
 -13   1   2    10071.56     9951.90    130.29 o 
 -11   1   2    10883.41    10628.62    101.47 o 
  -9   1   2    10748.34    10461.88     97.61 o 
  -7   1   2    19927.00    19940.70    218.84 o 
  -5   1   2    11013.12    10656.28    186.53 o 
  -3   1   2      331.39      263.27     13.87 o 
  -1   1   2      976.55      836.87     11.86 o 
   1   1   2     7824.63     7768.41     63.80 o 
   3   1   2    21115.48    21331.46    181.63 o 
   5   1   2    24923.78    26046.81    183.01 o 
   7   1   2    18209.39    19211.95    154.85 o 
   9   1   2     8214.48     8197.63     85.62 o 
  11   1   2     5127.59     5207.63     81.80 o 
  13   1   2     3887.13     3917.90     71.56 o 
  15   1   2     1727.84     1735.10     50.52 o 
  17   1   2     1282.26     1292.83     39.15 o 
  19   1   2     1290.78     1340.35     39.04 o 
 -22   2   2      560.17      512.19     47.60 o 
 -20   2   2      441.56      423.68     22.76 o 
 -18   2   2      358.86      354.66     19.77 o 
 -16   2   2      592.98      593.87     19.55 o 
 -14   2   2     1199.13     1171.74     26.23 o 
 -12   2   2     2612.59     2386.47     57.38 o 
 -10   2   2     4901.16     4720.95     77.78 o 
  -8   2   2     7047.03     6935.86     67.24 o 
  -6   2   2     7696.65     7697.01    197.27 o 
  -4   2   2     6887.38     6958.65     58.64 o 
  -2   2   2     3355.96     3309.85     39.44 o 
   0   2   2     1579.70     1496.45     20.57 o 
   2   2   2     5369.16     5537.88     48.30 o 
   4   2   2     9708.26     9744.86    101.60 o 
   6   2   2     6597.22     6692.83     53.94 o 
   8   2   2     3900.45     3988.41     53.52 o 
  10   2   2     2160.77     2204.32     44.15 o 
  12   2   2      749.21      776.35     21.70 o 
  14   2   2      453.25      466.65     19.21 o 
  16   2   2      618.34      624.32     24.74 o 
  18   2   2      572.49      541.37     25.73 o 
  20   2   2      464.59      433.20     30.54 o 
 -21   3   2       55.07       26.58     19.59 o 
 -19   3   2        0.06        2.33      7.21 o 
 -17   3   2       75.61       42.21     22.59 o 
 -15   3   2      107.90       66.32     22.72 o 
 -13   3   2        3.81        9.30      5.97 o 
 -11   3   2      115.43       53.04     40.06 o 
  -9   3   2      647.01      687.59     14.69 o 
  -7   3   2     3598.01     3663.82     81.57 o 
  -5   3   2     1967.07     2004.34     30.37 o 
  -3   3   2        0.89        4.09      2.87 o 
  -1   3   2      696.37      650.94     11.98 o 
   1   3   2     1916.36     1974.64     23.50 o 
   3   3   2       23.32       36.01      6.08 o 
   5   3   2      540.22      555.29     11.72 o 
   7   3   2      495.06      522.38     12.38 o 
   9   3   2       45.85       30.82      7.93 o 
  11   3   2      115.29      128.30     16.91 o 
  13   3   2        6.74        1.36      8.58 o 
  15   3   2        2.42        2.09      8.12 o 
  17   3   2       11.85        8.44      7.75 o 
  19   3   2       40.20       22.10     11.85 o 
 -22   4   2       82.60      113.73     34.10 o 
 -20   4   2      273.49      235.10     22.10 o 
 -18   4   2      266.91      229.09     22.44 o 
 -16   4   2      168.38      165.34     19.55 o 
 -14   4   2     1866.61     1810.74     52.81 o 
 -12   4   2      978.01      951.07     31.37 o 
 -10   4   2     1377.86     1366.51     71.58 o 
  -8   4   2     6979.98     7341.60    144.35 o 
  -6   4   2     1831.57     1798.54     36.53 o 
  -4   4   2     2230.94     2259.96     38.87 o 
  -2   4   2     2242.91     2236.50     30.49 o 
   0   4   2     4092.05     4247.90     46.61 o 
   2   4   2    15035.28    16363.82    107.13 o 
   4   4   2     2527.70     2743.38     32.84 o 
   6   4   2      564.87      550.86     13.86 o 
   8   4   2     1068.72     1060.30     21.74 o 
  10   4   2      469.25      450.77     16.29 o 
  12   4   2       25.61        8.60      7.91 o 
  14   4   2      931.19      976.59     31.19 o 
  16   4   2      112.47       69.10     25.70 o 
  18   4   2      238.59      162.29     95.10 o 
 -21   5   2      342.80      329.14     27.00 o 
 -19   5   2     1733.61     1769.75     67.46 o 
 -17   5   2     2755.07     2729.60     94.45 o 
 -15   5   2     1855.87     1938.30     74.72 o 
 -13   5   2     3193.64     3318.43     88.43 o 
 -11   5   2     3781.83     3795.63     85.03 o 
  -9   5   2     1192.22     1087.85     32.64 o 
  -7   5   2     1108.53      949.28     24.89 o 
  -5   5   2     7002.14     6855.63    225.90 o 
  -3   5   2    11694.51    12044.94    122.75 o 
  -1   5   2     3628.69     3485.41     38.86 o 
   1   5   2      926.89      810.28     13.89 o 
   3   5   2     5249.50     4967.15     48.34 o 
   5   5   2     5683.72     5934.65     65.14 o 
   7   5   2     2313.79     2368.88     41.31 o 
   9   5   2     4304.46     4397.65     76.58 o 
  11   5   2     7713.78     7858.46    128.97 o 
  13   5   2     2987.01     3026.01     76.43 o 
  15   5   2      453.61      466.06     21.04 o 
  17   5   2      578.05      620.03     39.26 o 
 -20   6   2     1172.71     1164.06     55.33 o 
 -18   6   2     1333.71     1349.98     55.41 o 
 -16   6   2      892.88      945.64     96.71 o 
 -14   6   2     2033.04     2110.21     80.26 o 
 -12   6   2     4704.53     4980.59    125.89 o 
 -10   6   2     4148.54     4237.71    136.47 o 
  -8   6   2     4721.37     4837.42     85.41 o 
  -6   6   2     9781.22    10178.32    658.89 o 
  -4   6   2    12114.81    12273.62    292.01 o 
  -2   6   2     8567.24     8805.04     82.47 o 
   0   6   2     6128.03     6299.62     84.63 o 
   2   6   2     7683.45     7888.40     73.88 o 
   4   6   2     8579.87     8938.36    114.95 o 
   6   6   2     5056.72     5470.43     91.61 o 
   8   6   2     3034.02     3069.29     50.21 o 
  10   6   2     3631.20     3617.35     80.91 o 
  12   6   2     3395.57     3666.92     88.87 o 
  14   6   2     1545.96     1631.66     47.74 o 
  16   6   2      686.17      698.36     27.74 o 
 -19   7   2      599.82      607.85     39.22 o 
 -17   7   2      822.94      863.78     44.08 o 
 -15   7   2     1083.71     1164.74     49.54 o 
 -13   7   2     1965.53     2041.54     76.32 o 
 -11   7   2     3640.89     3721.11    151.24 o 
  -9   7   2     3985.46     4154.31    186.55 o 
  -7   7   2     5203.58     5418.17    182.83 o 
  -5   7   2     9055.69     9584.35    287.81 o 
  -3   7   2     9126.63     9556.06    150.72 o 
  -1   7   2     5513.32     5598.18     77.43 o 
   1   7   2     5217.28     5284.41     73.35 o 
   3   7   2     6181.41     6148.42     91.77 o 
   5   7   2     5297.22     5406.57     91.54 o 
   7   7   2     3098.42     3164.33     59.37 o 
   9   7   2     2536.49     2524.22     70.80 o 
  11   7   2     2401.80     2482.98     62.47 o 
  13   7   2     1197.13     1201.04     37.92 o 
  15   7   2      592.73      570.71     26.04 o 
 -18   8   2      280.10      317.33     36.18 o 
 -16   8   2      492.31      532.92     35.88 o 
 -14   8   2     1123.46     1119.65     53.02 o 
 -12   8   2     2361.30     2387.82    137.79 o 
 -10   8   2     1977.92     2012.94     50.72 o 
  -8   8   2     2092.59     2071.91     52.53 o 
  -6   8   2     2300.76     2337.15     64.07 o 
  -4   8   2       45.35       53.13     10.10 o 
  -2   8   2       46.00       32.86      6.82 o 
   0   8   2     1904.97     1873.85     34.96 o 
   2   8   2     1771.13     1710.89     35.23 o 
   4   8   2     2892.50     2669.95     66.75 o 
   6   8   2     4238.94     4079.99     89.90 o 
   8   8   2     2217.00     2169.68     77.89 o 
  10   8   2     1167.28     1177.19     44.16 o 
  12   8   2      676.95      691.48     32.53 o 
  14   8   2      613.92      638.01     40.59 o 
 -15   9   2       20.00        7.74     13.72 o 
 -13   9   2       36.39       18.27     11.22 o 
 -11   9   2       41.77       49.10     12.72 o 
  -9   9   2      356.79      371.64     19.08 o 
  -7   9   2      381.98      382.58     18.59 o 
  -5   9   2     1526.20     1491.81     45.07 o 
  -3   9   2     2788.47     2724.46     72.23 o 
  -1   9   2      843.73      766.91     27.03 o 
   1   9   2      102.63       92.55      9.76 o 
   3   9   2      144.77      123.73     13.01 o 
   5   9   2       76.02       89.20     11.53 o 
   7   9   2       40.84       36.45     10.48 o 
   9   9   2      233.54      273.61     25.20 o 
  11   9   2      215.91      207.41     19.85 o 
  13   9   2       26.70       39.38     23.68 o 
 -12  10   2       55.10       45.49     14.10 o 
 -10  10   2       10.47        9.93      9.55 o 
  -8  10   2        2.03       12.41      8.87 o 
  -6  10   2       29.50       34.15      9.78 o 
  -4  10   2      318.50      294.89     18.00 o 
  -2  10   2      380.72      341.02     22.29 o 
   0  10   2      137.81      148.40     21.14 o 
   2  10   2      122.13      109.97     11.41 o 
   4  10   2       97.37       81.19     14.12 o 
   6  10   2        2.83       11.51     11.55 o 
   8  10   2       19.82       21.44     14.66 o 
  10  10   2       19.81       26.96     12.98 o 
  -9  11   2      252.33      299.21     24.21 o 
  -7  11   2      341.28      378.58     22.25 o 
  -5  11   2      840.53      854.53     28.41 o 
  -3  11   2     1035.56      989.54     34.15 o 
  -1  11   2      755.87      741.58     32.21 o 
   1  11   2      800.32      780.97     32.87 o 
   3  11   2      784.45      774.32     56.70 o 
   5  11   2      421.06      406.48     26.63 o 
   7  11   2      161.72      171.02     22.49 o 
  -4  12   2      980.63      933.93     38.19 o 
  -2  12   2      858.04      784.57     37.42 o 
   0  12   2      508.46      474.43     48.54 o 
 -23   1   3       69.44       -1.01     21.41 o 
 -19   1   3     1140.01     1095.07     45.75 o 
 -17   1   3      975.86      974.16     42.97 o 
 -15   1   3       94.74       95.80     10.86 o 
 -13   1   3      582.19      529.10     15.42 o 
 -11   1   3     1515.05     1483.40     25.89 o 
  -9   1   3      674.79      667.79     19.88 o 
  -7   1   3     3594.85     3680.16     49.73 o 
  -5   1   3    12104.36    12738.06    152.01 o 
  -3   1   3     7154.68     7381.26     57.05 o 
  -1   1   3     2392.88     2433.94     28.08 o 
   1   1   3      762.84      746.73     13.38 o 
   3   1   3      946.45      907.64     12.75 o 
   5   1   3     1349.26     1228.67     16.88 o 
   7   1   3     1977.44     2005.43     25.07 o 
   9   1   3     2831.14     2874.89     43.19 o 
  11   1   3     1557.51     1551.83     43.24 o 
  13   1   3      547.16      560.60     23.93 o 
  15   1   3      296.78      309.26     22.99 o 
  17   1   3      180.42      168.86     31.86 o 
 -20   2   3     1292.41     1213.99     53.09 o 
 -18   2   3     3236.43     3416.84    116.49 o 
 -16   2   3     1622.47     1578.83     37.61 o 
 -14   2   3     3050.01     2976.75     59.78 o 
 -12   2   3     5169.38     5101.32     86.17 o 
 -10   2   3     3804.26     3599.58     65.78 o 
  -8   2   3    11023.21    11232.96    133.15 o 
  -6   2   3     6196.54     6093.23     81.30 o 
  -4   2   3     7560.80     7765.82     60.14 o 
  -2   2   3    29983.93    31107.64    216.82 o 
   0   2   3     6573.32     6454.89     52.95 o 
   2   2   3     3433.30     3484.64     44.05 o 
   4   2   3    12493.61    12736.77    112.30 o 
   6   2   3     5917.72     5881.60     88.52 o 
   8   2   3     4798.67     4951.96     69.42 o 
  10   2   3     4447.52     4444.04     69.21 o 
  12   2   3     2129.99     2082.65     59.48 o 
  14   2   3     2927.72     2973.15     65.13 o 
  16   2   3      971.32      979.57     37.20 o 
  18   2   3      155.68      111.96     30.77 o 
 -21   3   3      470.24      403.87     44.53 o 
 -19   3   3     1045.97     1033.33     57.46 o 
 -17   3   3     3619.68     3645.56    122.59 o 
 -15   3   3     3127.24     3181.97     66.50 o 
 -13   3   3     3447.94     3392.80    101.15 o 
 -11   3   3     8832.02     8704.46    144.25 o 
  -9   3   3    10776.77    10786.58    150.76 o 
  -7   3   3     6543.94     6766.31    134.77 o 
  -5   3   3     7011.75     7130.67     83.74 o 
  -3   3   3    17358.63    18016.84    232.42 o 
  -1   3   3    23208.70    24273.41    215.51 o 
   1   3   3     8963.37     9700.86     74.93 o 
   3   3   3     6890.22     6918.94     74.54 o 
   5   3   3    12352.92    12699.69    128.89 o 
   7   3   3     7784.22     8240.05    108.22 o 
   9   3   3     2199.61     2217.78     40.81 o 
  11   3   3     2461.05     2464.13     44.45 o 
  13   3   3     4437.80     4649.52    111.31 o 
  15   3   3     2247.59     2319.00     57.02 o 
  17   3   3      769.82      781.01     29.97 o 
 -22   4   3      570.10      612.71     58.47 o 
 -20   4   3     1561.41     1551.04     90.12 o 
 -18   4   3     2489.56     2594.86     90.57 o 
 -16   4   3     2314.65     2363.56     86.92 o 
 -14   4   3     1812.73     1887.35     55.49 o 
 -12   4   3     2964.20     3038.78     77.35 o 
 -10   4   3     4958.64     5314.35    232.34 o 
  -8   4   3     5759.56     5433.79    202.30 o 
  -6   4   3     9371.70     9538.32    130.86 o 
  -4   4   3    16020.84    16314.29    227.09 o 
  -2   4   3    15380.38    16053.53    156.23 o 
   0   4   3     7157.31     7545.66     77.63 o 
   2   4   3     3586.18     3719.55     44.56 o 
   4   4   3     5420.45     5667.72     56.87 o 
   6   4   3     6205.75     6420.42     86.45 o 
   8   4   3     4627.81     4803.68     74.40 o 
  10   4   3     4415.98     4555.32     74.33 o 
  12   4   3     3579.37     3779.99     82.81 o 
  14   4   3     1753.14     1862.98     57.04 o 
  16   4   3      792.12      827.34     27.63 o 
 -21   5   3      551.73      502.62     62.54 o 
 -19   5   3     1483.77     1415.07     58.88 o 
 -17   5   3     1322.63     1265.50     51.61 o 
 -15   5   3      811.43      838.50     39.95 o 
 -13   5   3      723.11      734.72     31.19 o 
 -11   5   3      946.22      945.03     33.04 o 
  -9   5   3     1332.81     1245.21     48.67 o 
  -7   5   3     3606.61     3593.09     66.90 o 
  -5   5   3     8825.10     9069.41    179.95 o 
  -3   5   3     8078.13     8473.38    169.64 o 
  -1   5   3     2504.00     2339.43     29.83 o 
   1   5   3     1730.07     1701.85     26.10 o 
   3   5   3     1518.87     1585.59     26.89 o 
   5   5   3     1282.03     1293.23     24.26 o 
   7   5   3     3122.81     3147.08     58.29 o 
   9   5   3     3800.22     3790.20     64.70 o 
  11   5   3     1889.13     1853.13     45.77 o 
  13   5   3      826.07      819.43     27.81 o 
  15   5   3      375.03      357.79     21.31 o 
 -20   6   3       18.42       18.07     15.33 o 
 -18   6   3        0.73        5.31     12.77 o 
 -16   6   3      254.59      274.29     24.32 o 
 -14   6   3       63.32       59.47     19.22 o 
 -12   6   3        0.96        7.28     12.05 o 
 -10   6   3      311.18      377.36     23.48 o 
  -8   6   3      100.39      108.72     12.65 o 
  -6   6   3      388.43      362.08     15.08 o 
  -4   6   3      845.36      866.23     23.99 o 
  -2   6   3      143.05      145.95      9.46 o 
   0   6   3      819.13      823.87     25.32 o 
   2   6   3      134.40      163.05     13.28 o 
   4   6   3       16.55        5.40      6.50 o 
   6   6   3      316.36      335.57     14.38 o 
   8   6   3       46.02       49.81      9.17 o 
  10   6   3       24.73       17.42      8.55 o 
  12   6   3      406.61      406.67     21.53 o 
  14   6   3       30.88       18.42     10.05 o 
 -19   7   3       69.62       57.04     21.81 o 
 -17   7   3       38.37       26.59     14.92 o 
 -15   7   3        1.85       -0.80     12.63 o 
 -13   7   3      100.83       87.92     14.23 o 
 -11   7   3      503.21      514.34     43.34 o 
  -9   7   3      289.69      249.61     17.65 o 
  -7   7   3      234.05      217.09     27.14 o 
  -5   7   3      536.56      551.86     19.94 o 
  -3   7   3      412.75      385.12     13.16 o 
  -1   7   3      248.22      238.05     11.80 o 
   1   7   3      190.33      182.52     15.65 o 
   3   7   3      284.48      274.19     15.93 o 
   5   7   3      373.79      333.25     16.82 o 
   7   7   3      202.30      206.96     14.76 o 
   9   7   3       82.29       91.56     12.38 o 
  11   7   3      125.06       98.86     20.49 o 
  13   7   3      118.35       49.69     16.16 o 
 -16   8   3      560.06      577.27     36.59 o 
 -14   8   3      563.17      582.66     35.83 o 
 -12   8   3     1353.66     1371.52     48.59 o 
 -10   8   3     2319.19     2416.36     88.84 o 
  -8   8   3     1313.10     1328.15     41.89 o 
  -6   8   3      575.50      589.18     24.40 o 
  -4   8   3      929.84      920.81     32.64 o 
  -2   8   3     2102.34     2036.32     41.27 o 
   0   8   3     2305.42     2230.62     55.72 o 
   2   8   3     1621.31     1580.65     46.49 o 
   4   8   3     2024.81     1900.68     50.46 o 
   6   8   3     2015.98     2005.45     51.62 o 
   8   8   3      606.16      624.60     28.52 o 
  10   8   3      159.68      156.22     17.50 o 
  12   8   3      456.89      419.25     28.81 o 
 -15   9   3      922.79      845.97     47.65 o 
 -13   9   3     1257.88     1398.93     63.16 o 
 -11   9   3     2088.36     2316.53     67.26 o 
  -9   9   3     2554.10     2853.49     77.44 o 
  -7   9   3     1302.28     1326.81     54.84 o 
  -5   9   3      960.74      976.99     33.07 o 
  -3   9   3     2679.09     2679.16     68.65 o 
  -1   9   3     3354.33     3365.99     89.58 o 
   1   9   3     2335.76     2398.47     73.41 o 
   3   9   3     2630.97     2592.18     68.36 o 
   5   9   3     2856.78     2666.70     69.98 o 
   7   9   3     1462.66     1460.56     42.48 o 
   9   9   3      567.26      566.80     26.68 o 
 -12  10   3      882.87      948.73     38.42 o 
 -10  10   3     1416.98     1520.11     46.13 o 
  -8  10   3     1017.94     1176.08     39.95 o 
  -6  10   3     1895.78     1946.79     61.93 o 
  -4  10   3     2755.31     2686.36     83.84 o 
  -2  10   3     1607.42     1568.70     57.80 o 
   0  10   3     1615.64     1624.73     57.77 o 
   2  10   3     1501.01     1375.65     44.69 o 
   4  10   3     1034.34      999.51     30.23 o 
   6  10   3     1348.89     1399.43     52.88 o 
   8  10   3     1154.25     1081.97     47.17 o 
  -9  11   3      597.92      592.58     33.73 o 
  -7  11   3      892.58      883.25     40.08 o 
  -5  11   3      881.22      854.03     39.34 o 
  -3  11   3     1042.87      991.92     58.24 o 
  -1  11   3      934.83      753.56     46.92 o 
   1  11   3      636.64      554.71     39.75 o 
   3  11   3      668.18      642.79     47.20 o 
 -22   0   4      866.01      867.41     64.84 o 
 -20   0   4      904.64     1002.02     67.66 o 
 -18   0   4     1812.18     1909.71     98.41 o 
 -16   0   4     1985.36     2125.44    110.43 o 
 -14   0   4     2661.83     2747.43     98.89 o 
 -12   0   4     5403.12     5511.92    178.42 o 
 -10   0   4     4109.63     4293.64    131.40 o 
  -8   0   4    19916.48    21432.59    288.66 o 
  -6   0   4    42644.32    44753.28    702.52 o 
  -4   0   4     9039.41     9508.54    137.22 o 
  -2   0   4    12881.31    13056.03    148.55 o 
   0   0   4    23640.65    23859.01    264.80 o 
   2   0   4     2434.84     2302.84     58.49 o 
   4   0   4     1475.52     1423.93     31.80 o 
   6   0   4     6853.05     7079.72    119.68 o 
   8   0   4     5621.73     5961.96    119.56 o 
  10   0   4     3323.47     3311.03     97.59 o 
  12   0   4     1071.34      972.54     73.39 o 
  14   0   4     1548.15     1595.53     72.58 o 
  16   0   4     2135.04     2056.50    108.97 o 
 -21   1   4      479.34      452.91     34.41 o 
 -19   1   4      774.06      783.50     37.55 o 
 -17   1   4     4194.74     4473.13    148.75 o 
 -15   1   4     6245.23     6477.10    157.51 o 
 -13   1   4     3245.75     3109.53    116.03 o 
 -11   1   4     4665.93     4799.04    103.45 o 
  -9   1   4     4541.82     4522.62     95.99 o 
  -7   1   4      256.15      246.63     16.38 o 
  -5   1   4      851.11      767.03     16.00 o 
  -3   1   4     8686.02     8910.23     84.86 o 
  -1   1   4    15151.63    15850.98    138.96 o 
   1   1   4    13260.53    13756.03    110.22 o 
   3   1   4     8348.97     8830.48     83.20 o 
   5   1   4     5404.92     5419.19     66.30 o 
   7   1   4     3850.39     3798.93     61.54 o 
   9   1   4     3246.37     3255.28     55.88 o 
  11   1   4     2748.54     2703.28     67.96 o 
  13   1   4     2344.58     2285.42     62.44 o 
  15   1   4     1631.86     1640.47     44.12 o 
 -22   2   4       29.64       23.03     36.92 o 
 -20   2   4      224.29      179.77     38.74 o 
 -18   2   4      866.88      870.78     39.19 o 
 -16   2   4     1429.90     1405.74     61.62 o 
 -14   2   4     1741.36     1606.95     38.18 o 
 -12   2   4     1823.19     1794.35     56.94 o 
 -10   2   4     1413.27     1393.29     38.90 o 
  -8   2   4     1173.87     1224.71     35.84 o 
  -6   2   4     1871.53     1975.47     29.28 o 
  -4   2   4     3082.55     3099.07     39.88 o 
  -2   2   4     5248.53     5459.87     55.60 o 
   0   2   4     6533.35     6750.44     64.65 o 
   2   2   4     3311.51     3278.62     43.30 o 
   4   2   4     1351.96     1383.70     25.05 o 
   6   2   4     1204.78     1193.60     25.81 o 
   8   2   4      803.00      823.52     21.02 o 
  10   2   4      638.78      615.11     24.65 o 
  12   2   4      976.97     1014.93     29.62 o 
  14   2   4      900.05      849.73     35.14 o 
  16   2   4      489.91      435.46     26.84 o 
 -21   3   4       59.62       31.13     32.32 o 
 -19   3   4       28.20        9.43     22.84 o 
 -17   3   4       10.92        1.22      9.46 o 
 -15   3   4      108.34       45.57     32.26 o 
 -13   3   4      216.87      217.03     31.79 o 
 -11   3   4      319.02      322.20     26.63 o 
  -9   3   4      263.76      269.85     21.24 o 
  -7   3   4       16.07       17.21      6.21 o 
  -5   3   4      112.91      116.97      9.77 o 
  -3   3   4     1833.71     1902.71     28.07 o 
  -1   3   4      995.10      996.35     20.12 o 
   1   3   4      111.97      115.96      9.13 o 
   3   3   4      172.32      179.15     11.81 o 
   5   3   4       58.52       64.45     10.42 o 
   7   3   4      372.87      353.07     14.27 o 
   9   3   4        5.17       11.48      8.02 o 
  11   3   4       58.54       42.17     10.65 o 
  13   3   4       32.84       15.31      8.22 o 
  15   3   4       45.08       27.59     12.32 o 
 -20   4   4      243.11      209.60     41.13 o 
 -18   4   4      159.97      148.97     63.43 o 
 -16   4   4      535.06      492.07     31.05 o 
 -14   4   4      124.92      103.02     16.94 o 
 -12   4   4     2060.24     2124.72     87.11 o 
 -10   4   4     3069.40     3185.93    106.42 o 
  -8   4   4      998.23      983.32     30.90 o 
  -6   4   4      773.08      763.25     19.54 o 
  -4   4   4      974.69      979.80     21.74 o 
  -2   4   4     5047.51     5439.26     73.92 o 
   0   4   4     3381.01     3508.64     50.34 o 
   2   4   4      383.33      367.44     17.40 o 
   4   4   4     1209.29     1161.94     24.51 o 
   6   4   4       76.44       57.47     10.88 o 
   8   4   4      348.40      347.99     21.17 o 
  10   4   4      173.82      180.91     15.62 o 
  12   4   4      264.09      279.61     19.12 o 
  14   4   4      121.58       98.03     15.18 o 
 -19   5   4     1134.70     1035.34     44.91 o 
 -17   5   4     1096.52     1120.02     50.74 o 
 -15   5   4     1456.48     1478.96     58.83 o 
 -13   5   4      741.11      717.81     36.00 o 
 -11   5   4      630.98      645.51     30.37 o 
  -9   5   4     2366.06     2372.77     91.70 o 
  -7   5   4     4177.98     4236.44    182.97 o 
  -5   5   4     2798.60     2789.38     52.26 o 
  -3   5   4      960.83      921.65     21.36 o 
  -1   5   4     2019.94     1985.21     44.86 o 
   1   5   4     3850.84     3841.78     65.07 o 
   3   5   4     2010.41     1999.55     36.24 o 
   5   5   4     2734.74     2741.68     50.87 o 
   7   5   4     6206.39     6222.07    137.21 o 
   9   5   4     3529.15     3526.20     77.54 o 
  11   5   4      582.45      591.09     29.71 o 
  13   5   4      585.80      569.02     26.85 o 
 -18   6   4      714.67      731.42     90.39 o 
 -16   6   4     1816.85     1966.44     78.66 o 
 -14   6   4     1798.90     1963.84     73.26 o 
 -12   6   4     1809.41     1924.14     69.10 o 
 -10   6   4     4160.55     4505.38    164.16 o 
  -8   6   4     5387.78     5547.57    185.48 o 
  -6   6   4     3785.98     3868.98    121.03 o 
  -4   6   4     3624.54     3789.28     77.18 o 
  -2   6   4     5506.09     5782.53    101.13 o 
   0   6   4     6222.43     6469.85    114.72 o 
   2   6   4     3727.68     3906.31     64.09 o 
   4   6   4     2470.90     2575.29     60.15 o 
   6   6   4     2979.13     2940.81     65.67 o 
   8   6   4     2557.38     2562.61     57.77 o 
  10   6   4     1419.78     1517.29     39.46 o 
  12   6   4      935.38      907.31     32.16 o 
 -17   7   4      917.59      918.50     48.94 o 
 -15   7   4     1349.06     1388.04     87.58 o 
 -13   7   4     1746.68     1960.53    111.65 o 
 -11   7   4     1980.95     2217.98     84.76 o 
  -9   7   4     3259.78     3503.91    163.34 o 
  -7   7   4     4468.21     4858.37    209.79 o 
  -5   7   4     3525.73     3626.25     95.03 o 
  -3   7   4     3926.51     3980.10    102.46 o 
  -1   7   4     5028.48     5095.04    126.26 o 
   1   7   4     3741.66     3719.18     98.73 o 
   3   7   4     2283.87     2335.59     59.96 o 
   5   7   4     1824.02     1746.10     47.01 o 
   7   7   4     1774.90     1759.06     44.85 o 
   9   7   4     1219.26     1238.74     34.54 o 
  11   7   4      666.98      617.58     25.73 o 
 -16   8   4     1212.71     1182.66     57.84 o 
 -14   8   4     1241.97     1396.70     45.95 o 
 -12   8   4      834.35      889.15     36.50 o 
 -10   8   4      920.61      900.89    116.46 o 
  -8   8   4       98.54      107.92     12.89 o 
  -6   8   4       31.04       10.78      7.23 o 
  -4   8   4      768.35      727.16     32.94 o 
  -2   8   4     1991.72     2031.08     56.41 o 
   0   8   4     1855.96     1865.52     52.52 o 
   2   8   4     2760.12     2701.54     73.74 o 
   4   8   4     1922.92     1924.37     53.83 o 
   6   8   4      782.62      761.27     28.22 o 
   8   8   4      550.36      540.87     29.13 o 
  10   8   4      586.10      564.82     29.12 o 
 -13   9   4      143.43      174.83     40.94 o 
 -11   9   4       64.86       72.02     12.95 o 
  -9   9   4      179.15      158.56     19.69 o 
  -7   9   4     1323.45     1224.82     42.16 o 
  -5   9   4     1235.97     1175.13     48.34 o 
  -3   9   4      312.47      288.99     22.37 o 
  -1   9   4      239.69      205.74     23.94 o 
   1   9   4      158.76      127.87     17.48 o 
   3   9   4        6.48       18.78     10.30 o 
   5   9   4        8.93       10.92     10.42 o 
   7   9   4       83.72       37.10     11.13 o 
 -10  10   4       64.04       61.41     16.82 o 
  -8  10   4      216.40      196.69     46.09 o 
  -6  10   4      251.49      184.43     27.30 o 
  -4  10   4       78.24       23.34     14.21 o 
  -2  10   4       13.80       11.54     10.08 o 
   0  10   4       24.92       12.77     10.50 o 
   2  10   4        1.67        2.92      8.98 o 
   4  10   4        0.11        1.79      8.26 o 
 -21   1   5      271.44      261.99     47.69 o 
 -19   1   5       50.98       13.04     10.90 o 
 -15   1   5      668.79      613.93     50.65 o 
 -13   1   5      516.18      491.27     39.60 o 
 -11   1   5      658.02      622.45     40.93 o 
  -9   1   5     3523.43     3439.45     73.22 o 
  -7   1   5     3033.16     2992.68     50.54 o 
  -5   1   5      634.98      665.22     20.24 o 
  -3   1   5      508.63      499.51     18.07 o 
  -1   1   5      738.02      728.82     18.92 o 
   1   1   5     1052.01     1063.94     27.41 o 
   3   1   5     1175.53     1137.67     27.97 o 
   5   1   5     1369.92     1340.68     30.60 o 
   7   1   5     1340.86     1287.17     33.23 o 
   9   1   5      558.66      552.85     25.65 o 
  11   1   5      149.39      172.92     22.16 o 
  13   1   5      186.21      204.62     26.57 o 
 -20   2   5      489.93      487.82     46.69 o 
 -18   2   5      629.89      674.43     54.54 o 
 -16   2   5     2115.74     2135.17     79.59 o 
 -14   2   5     2056.87     1865.96     62.54 o 
 -12   2   5     2852.29     2793.97    118.45 o 
 -10   2   5     3637.30     3472.16     96.14 o 
  -8   2   5     2218.56     2274.13     47.59 o 
  -6   2   5     5352.90     5672.46     79.99 o 
  -4   2   5     3952.63     4006.45     58.12 o 
  -2   2   5     1756.67     1710.24     36.78 o 
   0   2   5     6803.54     7017.34    106.80 o 
   2   2   5     6305.89     6200.21     96.65 o 
   4   2   5     2577.99     2508.06     60.24 o 
   6   2   5     2947.05     2940.90     68.12 o 
   8   2   5     1946.22     1861.61     44.36 o 
  10   2   5     1503.31     1431.80     38.51 o 
  12   2   5     1117.90     1110.55     54.66 o 
 -21   3   5      503.41      572.19     57.37 o 
 -19   3   5      874.62      858.41     57.37 o 
 -17   3   5     1036.43     1083.53     70.92 o 
 -15   3   5     3204.94     3197.05    187.12 o 
 -13   3   5     5047.64     5054.77    174.98 o 
 -11   3   5     3268.57     3331.08     86.20 o 
  -9   3   5     3050.96     3329.45    107.37 o 
  -7   3   5     4191.12     4320.99     75.77 o 
  -5   3   5     5180.02     5422.65     84.86 o 
  -3   3   5     4914.52     5250.48     80.84 o 
  -1   3   5     4963.18     5109.61     79.46 o 
   1   3   5     8162.17     8428.79    135.72 o 
   3   3   5     6743.52     6975.37    109.99 o 
   5   3   5     1942.58     1917.18     49.43 o 
   7   3   5     1266.94     1223.45     39.45 o 
   9   3   5     2539.36     2548.82     63.56 o 
  11   3   5     1810.87     1816.41     46.34 o 
  13   3   5      876.13      876.34     40.08 o 
 -20   4   5      459.40      593.03     56.51 o 
 -18   4   5      482.36      562.90     48.56 o 
 -16   4   5     1209.05     1165.30     58.59 o 
 -14   4   5     2423.08     2396.40     91.76 o 
 -12   4   5     2783.82     2763.38    171.58 o 
 -10   4   5     3445.34     3590.38    156.01 o 
  -8   4   5     4759.86     4850.84    220.20 o 
  -6   4   5     4256.50     4361.14     87.25 o 
  -4   4   5     2524.37     2633.59     48.10 o 
  -2   4   5     2316.84     2468.81     45.84 o 
   0   4   5     4478.38     4721.34     78.03 o 
   2   4   5     5247.68     5417.92    100.68 o 
   4   4   5     3127.39     3218.78     77.52 o 
   6   4   5     2592.03     2621.37     60.96 o 
   8   4   5     2467.14     2481.41     62.03 o 
  10   4   5     1265.13     1231.55     41.05 o 
  12   4   5      686.53      625.98     28.15 o 
 -19   5   5      141.14      149.93     47.02 o 
 -17   5   5      285.27      234.03     25.20 o 
 -15   5   5      615.19      562.80     45.73 o 
 -13   5   5      921.05      954.81     69.00 o 
 -11   5   5     1534.84     1642.12     84.42 o 
  -9   5   5     2455.50     2440.98    133.17 o 
  -7   5   5     2341.77     2416.83     67.15 o 
  -5   5   5      734.05      760.73     32.83 o 
  -3   5   5      491.66      497.60     20.50 o 
  -1   5   5     1684.07     1718.63     44.91 o 
   1   5   5     1787.46     1873.45     49.03 o 
   3   5   5     1942.22     1944.69     46.31 o 
   5   5   5     2604.26     2584.68     58.33 o 
   7   5   5     1312.70     1264.36     35.74 o 
   9   5   5      398.14      361.27     19.91 o 
  11   5   5      297.47      289.03     20.88 o 
 -18   6   5       21.60        8.19     21.17 o 
 -16   6   5        2.47        6.06     12.75 o 
 -14   6   5      207.63      227.97     38.43 o 
 -12   6   5      424.46      441.63     49.11 o 
 -10   6   5      138.89      142.12     27.40 o 
  -8   6   5       86.33      135.55     24.26 o 
  -6   6   5        0.33        5.10      6.96 o 
  -4   6   5       60.57       66.93     10.40 o 
  -2   6   5      268.83      278.82     19.08 o 
   0   6   5       66.28       65.04     10.71 o 
   2   6   5      325.64      330.18     17.28 o 
   4   6   5      227.70      245.83     15.99 o 
   6   6   5        6.38       13.21      9.13 o 
   8   6   5       27.45       15.94     10.54 o 
  10   6   5       42.47       33.19     11.31 o 
 -15   7   5       75.51       73.32     30.24 o 
 -13   7   5       21.42        6.07     17.47 o 
 -11   7   5       11.21       19.17     15.81 o 
  -9   7   5      364.99      307.53     63.93 o 
  -7   7   5      653.78      630.23     33.74 o 
  -5   7   5      286.72      251.71     27.73 o 
  -3   7   5      138.11      119.99     14.80 o 
  -1   7   5       68.01       65.80     10.72 o 
   1   7   5       45.51       28.97      9.77 o 
   3   7   5       42.76       29.39      9.17 o 
   5   7   5       64.46       44.57     10.74 o 
   7   7   5      238.75      198.13     20.04 o 
 -14   8   5      635.66      689.91     86.90 o 
 -12   8   5      426.95      462.22     38.24 o 
 -10   8   5      326.39      283.17     59.32 o 
  -8   8   5      649.03      667.63     82.32 o 
  -6   8   5     1132.35     1048.74     43.45 o 
  -4   8   5     1238.08     1186.20     61.44 o 
  -2   8   5      886.72      818.33     46.67 o 
   0   8   5      876.36      792.70     31.81 o 
   2   8   5     1002.63     1003.33     38.03 o 
   4   8   5      533.21      516.18     25.79 o 
   6   8   5      287.48      254.56     20.32 o 
 -11   9   5      659.72      580.14    114.88 o 
  -9   9   5      528.44      496.40     96.87 o 
  -7   9   5     1298.18     1298.21    121.22 o 
  -5   9   5     1913.22     1846.74     62.68 o 
  -3   9   5     1255.01     1188.54     51.46 o 
  -1   9   5     1336.26     1298.03     46.47 o 
   1   9   5     1705.67     1572.96     62.24 o 
   3   9   5     1063.73      993.23     42.33 o 
 -20   0   6      475.90      327.30    106.45 o 
 -18   0   6      221.74      206.82     48.37 o 
 -16   0   6      733.50      787.16     84.62 o 
 -14   0   6     1370.63     1482.99     94.24 o 
 -12   0   6     4225.63     4360.39    217.64 o 
 -10   0   6    13858.16    14153.88    648.19 o 
  -8   0   6     9510.94     9665.04    321.38 o 
  -6   0   6     4017.72     4059.95    107.15 o 
  -4   0   6     5549.94     5635.42    142.86 o 
  -2   0   6     1513.41     1573.14     42.94 o 
   0   0   6      304.85      359.35     35.59 o 
   2   0   6     3235.06     3219.63    115.25 o 
   4   0   6     4798.70     4869.12    238.47 o 
   6   0   6     2684.73     2818.14    106.47 o 
   8   0   6     1123.58     1085.32     51.45 o 
  10   0   6      764.17      726.34     59.32 o 
 -19   1   6     1533.66     1433.10    121.58 o 
 -17   1   6      749.68      600.96     84.64 o 
 -15   1   6      807.88      815.89     62.59 o 
 -13   1   6     2127.20     1985.26     85.60 o 
 -11   1   6      828.23      811.57     65.25 o 
  -9   1   6      386.72      439.93     57.21 o 
  -7   1   6     2829.87     2915.80     75.85 o 
  -5   1   6     4186.12     4328.30     71.27 o 
  -3   1   6     2891.78     3092.40     55.10 o 
  -1   1   6     2824.70     2946.82     76.31 o 
   1   1   6     3398.20     3447.21     82.33 o 
   3   1   6     3407.17     3334.42    102.63 o 
   5   1   6     2584.24     2518.26     71.56 o 
   7   1   6     1967.59     1939.29     53.05 o 
   9   1   6     1809.90     1789.20     51.61 o 
 -18   2   6      200.51      111.00     51.72 o 
 -16   2   6      262.63      154.57    102.38 o 
 -14   2   6      407.72      235.08     95.37 o 
 -12   2   6      589.69      515.61     61.81 o 
 -10   2   6     1248.17     1266.06     51.31 o 
  -8   2   6     1922.30     1854.31     64.42 o 
  -6   2   6     1667.67     1663.39     44.04 o 
  -4   2   6     1289.58     1360.21     37.06 o 
  -2   2   6      787.50      780.46     30.60 o 
   0   2   6      529.74      534.79     26.30 o 
   2   2   6      938.21      911.70     30.20 o 
   4   2   6     1051.41     1018.04     33.69 o 
   6   2   6      641.37      643.29     46.41 o 
   8   2   6      598.73      603.96     34.69 o 
  10   2   6      526.60      548.82     39.36 o 
 -19   3   6        2.98       13.98      8.24 o 
 -17   3   6        5.64       20.69     19.73 o 
 -15   3   6       44.75       12.40     15.61 o 
 -13   3   6      120.02       54.78     21.43 o 
 -11   3   6      166.12      162.73     23.36 o 
  -9   3   6      128.77      124.41     14.23 o 
  -7   3   6      340.46      319.52     25.09 o 
  -5   3   6      448.52      445.41     21.00 o 
  -3   3   6       12.92       14.19      5.05 o 
  -1   3   6        1.23        8.80      6.72 o 
   1   3   6       10.73        3.02      7.62 o 
   3   3   6       64.32       42.72     14.97 o 
   5   3   6       11.56        0.94      8.37 o 
   7   3   6       51.42       32.00     14.15 o 
   9   3   6        5.98        7.02     13.12 o 
 -18   4   6       89.78       70.92     35.44 o 
 -16   4   6      415.84      320.60     98.45 o 
 -14   4   6     1332.35     1255.63     85.14 o 
 -12   4   6      477.77      392.52    139.92 o 
 -10   4   6       69.12       59.12     11.96 o 
  -8   4   6      245.29      239.28     20.18 o 
  -6   4   6     1701.82     1579.41     43.73 o 
  -4   4   6     2293.33     2160.49     54.59 o 
  -2   4   6      495.87      451.79     22.53 o 
   0   4   6      442.32      444.29     19.91 o 
   2   4   6      212.42      185.95     15.03 o 
   4   4   6      259.56      261.43     22.05 o 
   6   4   6       29.65       14.65      9.59 o 
   8   4   6      270.29      252.89     22.33 o 
 -17   5   6      354.85      284.35    120.67 o 
 -15   5   6      226.50      145.53     83.80 o 
 -13   5   6      485.60      502.38    155.01 o 
 -11   5   6      984.47     1093.41    132.19 o 
  -9   5   6     1135.14     1152.16     69.48 o 
  -7   5   6      827.29      800.05     31.31 o 
  -5   5   6      676.95      681.21     29.54 o 
  -3   5   6     1255.92     1261.02     38.18 o 
  -1   5   6     1178.20     1156.92     33.13 o 
   1   5   6     1099.36     1061.53     37.78 o 
   3   5   6     2766.07     2710.13     63.80 o 
   5   5   6     2769.76     2734.25     69.65 o 
   7   5   6      762.04      750.87     37.76 o 
 -14   6   6     1236.15     1258.12    166.79 o 
 -12   6   6     1950.64     2077.95     97.26 o 
 -10   6   6     1462.21     1650.33    138.51 o 
  -8   6   6     1498.66     1556.24     82.70 o 
  -6   6   6     2471.46     2430.66     83.99 o 
  -4   6   6     2777.17     2856.09     76.93 o 
  -2   6   6     1722.40     1826.58     60.08 o 
   0   6   6     1220.77     1259.31     36.17 o 
   2   6   6     1693.57     1695.46     44.85 o 
   4   6   6     1560.10     1507.07     38.13 o 
   6   6   6      948.44      992.02     40.39 o 
 -13   7   6      969.50     1048.03    107.24 o 
 -11   7   6     1758.81     1862.01    161.88 o 
  -9   7   6     2021.50     1972.59     95.63 o 
  -7   7   6     1942.70     1883.37     86.27 o 
  -5   7   6     2226.72     2246.04     95.73 o 
  -3   7   6     1549.87     1556.19     42.54 o 
  -1   7   6      900.88      854.16     32.27 o 
   1   7   6      994.81      941.74     32.20 o 
   3   7   6     1135.18     1096.25     40.56 o 
 -10   8   6        2.02        2.53      9.82 o 
  -8   8   6      129.66      155.73     43.15 o 
  -6   8   6      854.95      837.47     85.86 o 
  -4   8   6      697.24      657.51     52.39 o 
  -2   8   6      841.68      849.82     50.36 o 
   0   8   6     1082.06     1073.29     51.17 o 
 -17   1   7      183.66       33.07     42.83 o 
 -15   1   7       93.42       48.55     18.66 o 
 -13   1   7      587.85      392.45     82.07 o 
 -11   1   7     1165.89     1051.69     50.72 o 
  -9   1   7      325.87      302.23     22.03 o 
  -7   1   7      224.83      230.30     20.08 o 
  -5   1   7      488.87      505.96     38.64 o 
  -3   1   7      371.29      358.96     21.35 o 
  -1   1   7      322.09      337.13     27.81 o 
   1   1   7      425.12      440.06     30.47 o 
   3   1   7      590.29      568.14     37.65 o 
   5   1   7      462.72      427.69     31.93 o 
 -16   2   7      514.16      437.49     78.63 o 
 -14   2   7      774.54      720.88     51.67 o 
 -12   2   7      624.96      731.11    100.25 o 
 -10   2   7      989.61     1030.00     51.23 o 
  -8   2   7     1657.83     1650.61     55.79 o 
  -6   2   7     1236.64     1269.29     37.98 o 
  -4   2   7     2288.11     2299.49     60.36 o 
  -2   2   7     2705.31     2574.52     66.33 o 
   0   2   7     1026.44     1010.46     47.06 o 
   2   2   7     1013.20     1027.74     42.92 o 
   4   2   7     1285.80     1187.35     48.86 o 
 -15   3   7      851.68      825.56     84.33 o 
 -13   3   7      629.81      631.48    106.07 o 
 -11   3   7     1106.02     1177.67     62.11 o 
  -9   3   7     1503.34     1541.38     69.42 o 
  -7   3   7     2249.14     2338.37     75.17 o 
  -5   3   7     2885.48     2965.90     69.33 o 
  -3   3   7     2934.54     2941.80     61.52 o 
  -1   3   7     2431.96     2390.14     63.92 o 
   1   3   7      954.39     1013.20     45.19 o 
   3   3   7      492.38      457.62     34.12 o 
   5   3   7     1193.78     1223.16     52.29 o 
 -14   4   7      617.20      618.93    113.54 o 
 -12   4   7     1035.87      994.94    142.41 o 
 -10   4   7     1352.95     1304.43     58.90 o 
  -8   4   7     1335.02     1353.35     49.43 o 
  -6   4   7     1460.87     1514.95     53.31 o 
  -4   4   7     1997.85     2085.14     50.75 o 
  -2   4   7     1963.22     1999.20     52.29 o 
   0   4   7      996.73     1069.18     34.40 o 
   2   4   7      839.70      861.63     38.35 o 
   4   4   7     1353.37     1347.22     50.11 o 
 -13   5   7      388.21      324.00     97.74 o 
 -11   5   7      590.81      589.81     55.21 o 
  -9   5   7      492.47      487.05     46.57 o 
  -7   5   7      394.18      344.65     37.93 o 
  -5   5   7      883.29      901.95     52.11 o 
  -3   5   7      952.51      947.85     34.91 o 
  -1   5   7      484.73      492.18     27.30 o 
   1   5   7      721.04      762.07     35.75 o 
 -10   6   7        3.32        9.66     14.45 o 
  -8   6   7       75.98       43.08     16.86 o 
  -6   6   7      270.44      215.53     43.72 o 
  -4   6   7      101.93      105.70     16.56 o 
  -2   6   7       48.52       36.92     13.85 o 
 -10   0   8     1267.21     1255.87     85.00 o 
  -8   0   8     1022.63     1061.88     76.81 o 
  -6   0   8      892.99      848.04    170.02 o 
  -4   0   8      390.11      480.13     58.85 o 
  -2   0   8     1102.89     1236.51    216.54 o 
 -11   1   8      184.64      262.30     29.82 o 
  -9   1   8      814.56      870.93     49.42 o 
  -7   1   8      772.33      779.39     36.57 o 
  -5   1   8     1212.80     1208.43    107.96 o 
  -3   1   8     2047.86     1961.26     63.99 o 
 -10   2   8      344.10      307.81     32.13 o 
  -8   2   8      232.18      249.49     36.94 o 
  -6   2   8      306.84      331.01     31.51 o 
  -4   2   8      387.12      398.03     30.01 o 
  -7   3   8       59.62        7.47     15.97 o 
                                                 
